# Supplementary material for: Novel role of FTO in regulation of gut–brain communication via Desulfovibrio fairfieldensis-produced hydrogen sulfide under arsenic exposure
Source: Gut Microbes. 2025 Jan 24;17(1):2438471. doi: 10.1080/19490976.2024.2438471 (PMC11776478; doi:10.1080/19490976.2024.2438471)
Supplement: Supplemental Material [file KGMI_A_2438471_SM7099.zip]

Archive with 6 entries (6 files):
- Author_information.docx
- Figure3_Ruonan_Chen_Revised.png
- Figure_2_Ruonan_Chen_Revised.png
- Supplementary_Figure_Ruonan_Chen_revised_clean.docx
- Supplementary_Figure_Ruonan_Chen_revised_clean_1_.docx
- Supplementary_Table_1_Ruonan_Chen_clean.docx
